# Supplementary material for: A gene expression study of dorso-ventrally restricted pigment pattern in adult fins of Neolamprologus meeli, an African cichlid species
Source: PeerJ. 2017 Jan 10;5:e2843. doi: 10.7717/peerj.2843 (PMC5228514; doi:10.7717/peerj.2843)
Supplement: Table S2 [file peerj-05-2843-s002.xlsx]

## Sheet: Enriched motifs & predicted TFs
	Rank	Motif	Count	P value	Algorithm		Motif	TF_PWM	E-value		Rank	Motif	Count	P value	Algorithm		Motif	TF_PWM	E-value		Rank	Motif	Count	Significance	Algorithm		Motif	TF_PWM	E-value
	1	rbvckysyvgmnngaskgbsc	5	< 1.0E-09	MEME		rbvckysyvgmnngaskgbsc	FACB_M00388	2.8112e-05		1	brkwwkcwagktkgrm	4	< 1.0E-06	XXmotif		brkwwkcwagktkgrm	DMRT7_M01151	0.00098179		1	aavtna	32	19	PRISM		aavtna	IRF-1_M00747	1.1197e-05
	2	gtraaaatgtartgt	2	< 1.0E-8	MEME			TRAB1_M00507	8.4231e-05		2	cwskhdbtcrbctgvmn	6	< 1.0E-05	XXmotif		cwskhdbtcrbctgvmn				2	cttgkkwamhtgt	4	18.8	SPACER			ICSBP_M00699	0.00052703
	3	absmbkgrgaygasc	4	< 1.0E-7	MEME		gtraaaatgtartgt	DMRT7_M01151	1.9356e-05		3	yrgnckcscmrmm	5	< 1.0E-05	XXmotif		yrgnckcscmrmm				3	ttchhwhdwwhgaaa	6	16.6	SPACER			IRF_M00772	0.00059416
	4	cttgkkaacttgt	2	< 1.0E-7	MEME			MCM1+SFF_M01051	3.0511e-05		4	tytathyysdtyt	5	< 1.0E-05	XXmotif		tytathyysdtyt	HSF_M00163	2.4255e-05		4	agasvrdykhhmvhgcc	4	13.9	SPACER		cttgkkwamhtgt	MEIS1A-HOXA9_M00420	4.9225e-05
	5	aagyaaaawmaatdvwaatvt	7	< 1.0E-6	MEME			FOXJ2_M00423	6.283e-05		5	hcbcwgaghssag	4	< 1.0E-05	XXmotif			Evi-1_M00011	0.00022818		5	aganwsbrhhdttac	4	12.4	SPACER			FOXO3_M00477	9.6026e-05
	6	tgctartktgg	2	< 1.0E-6	MEME			Oct-1_M00162	8.7483e-05		6	ttgbkwwcttgt	3	< 1.0E-05	XXmotif		hcbcwgaghssag				6	cgtkyhwvhhkyyagt	3	11.7	SPACER			RBP-Jkappa_M01112	0.00026515
	7	agkarctcwbcwg	7	< 1.0E-5	MEME			GT-1_M00635	0.00011326		7	dwdrwkwsaygcasa	8	< 1.0E-04	XXmotif		ttgbkwwcttgt	Evi-1_M00011	1.4141e-05		7	ttannwnvnhwnhaaa	9	11.6	SPACER			DMRT3_M01148	0.00034103
	8	gaacststct	2	< 1.0E-5	MEME		absmbkgrgaygasc	Pitx2_M00482	0.00077961		8	cwgttwccywsnt	6	< 1.0E-04	XXmotif			FOXO3_M00477	0.00010872		8	taghsbmcca	4	11.6	SPACER			TEF_M00672	0.00095827
	9	gtttcymtctt	2	< 1.0E-5	MEME		cttgkkaacttgt	ANT_M00501	5.5309e-05		9	sbcncgrac	5	< 1.0E-04	XXmotif			FOXO1_M00474	0.00010955		9	tactkkbshwyttgtg	3	11	SPACER		ttchhwhdwwhgaaa	MEF-2_M00233	1.5271e-06
	10	ctttgymtcwc	2	< 1.0E-5	MEME			MIF-1_M00279	0.00011317		10	tamctamawa	5	< 1.0E-04	XXmotif			FOX_M00809	0.00079555		10	ctthdnhdvnmwgca	6	10.7	SPACER			MCM1+SFF_M01051	2.3373e-06
	11	stgtsrctgt	7	< 1.0E-4	MEME			Evi-1_M00011	0.00027102		11	ttagaygh	5	< 1.0E-04	XXmotif			HFH1_M00129	0.00080263		11	cgtshggc	4	9.8	SPACER		agasvrdykhhmvhgcc
	12	agcarcas	5	< 1.0E-4	MEME			RBP-Jkappa_M01112	0.00039292		12	swwggtamy	5	< 1.0E-04	XXmotif		dwdrwkwsaygcasa	Oct-1_M00162	2.9819e-06		12	agghgmbchsmwsyctgag	3	9.8	SPACER		aganwsbrhhdttac
	13	gcctcc	2	< 1.0E-4	MEME			DMRT3_M01148	0.00067252		13	wymartgwtmg	4	< 1.0E-04	XXmotif			Sry-beta_M00666	3.9917e-05		13	agccwswdyybwgtc	3	9.6	SPACER		cgtkyhwvhhkyyagt
	14	ggctcc	2	< 1.0E-4	MEME		aagyaaaawmaatdvwaatvt	FOXP1_M00987	1.6994e-08		14	gmaswgwmm	10	< 1.0E-03	XXmotif			POU3F2_M00463	0.0001705		14	aaatgtrg	4	9.2	PRISM		ttannwnvnhwnhaaa
	15	ctgagtc	2	< 1.0E-4	MEME			Mat1-Mc_M00276	7.1782e-06		15	sgtstsnc	7	< 1.0E-03	XXmotif		cwgttwccywsnt	SZF1-1_M01109	7.7568e-07		15	aggcbmswsdvdhswggc	3	9.1	SPACER		taghsbmcca
	16	cctcatg	2	< 1.0E-4	MEME			Nkx6-1_M00424	1.9959e-05		16	aaatgtrr	7	< 1.0E-03	XXmotif			ICSBP_M00699	6.4941e-05		16	ctaywhdbmwdhactc	3	8.9	SPACER		tactkkbshwyttgtg	myogenin_M00056	0.0002477
	17	gaaggtac	2	< 1.0E-4	MEME			HNF6_M00639	0.00015798		17	gndggagg	6	< 1.0E-03	XXmotif			MIF-1_M00279	0.00036726		17	accavwkwwssmwkgta	3	8.6	SPACER			Osf2_M00731	0.00064043
	18	cckccrc	2	< 1.0E-4	MEME		tgctartktgg	LUN-1_M00480	7.4467e-07		18	amagcca	6	< 1.0E-03	XXmotif			PPARgamma-RXRalpha,_M00515	0.00078388		18	agctcgtctca	2	8.5	PRISM		agasdhvbdssmgcc	ERF2_M01057	0.00078755
	19	gtgagktc	2	< 1.0E-4	MEME			AP-3_M00690	3.4468e-06		19	awcawtt	6	< 1.0E-03	XXmotif		sbcncgrac	E2F-1_M00940	5.0609e-05		19	agchshvmhgcct	4	8.2	SPACER			E2F-1_M00428	0.00083937
	20	ctttagtg	2	< 1.0E-4	MEME			Oct-1_M00248	5.3074e-05		20	waatkatab	6	< 1.0E-03	XXmotif			E2F_M00918	0.00045914		20	actswdctgaa	3	7.7	SPACER		cgtshggc	TRAB1_M00507	4.8252e-06
	21	cagagytc	2	< 1.0E-4	MEME			MRF-2_M00454	7.4397e-05		21	astmaag	5	< 1.0E-03	XXmotif			HIF1_M00466	0.00072725		21	gcchbbnnctc	5	7.7	SPACER			Hand1-E47_M00222	4.649e-05
	22	cwagtcc	2	< 1.0E-4	MEME			POU3F2_M00464	0.00016427		22	tkmtast	5	< 1.0E-03	XXmotif		tamctamawa	AFP1_M00616	1.1063e-05		22	aactga	6	7.5	BEAM			HIF1_M00466	8.305e-05
	23	tgctktct	2	< 1.0E-4	MEME		agkarctcwbcwg	NF-Y_M00209	2.9379e-05									RORalpha2_M00157	7.0641e-05		23	aagndvdhwvcat	6	7.2	SPACER			AP-2alphaA_M01047	0.00021174
	24	gccaac	2	< 1.0E-3	MEME			Pax_M00808	4.2213e-05									MCM1+SFF_M01051	0.00018046		24	ttgdhkvnatg	5	7.2	SPACER		agghgmbchsmwsyctgag	NERF1a_M00531	9.7803e-05
	25	cccasc	2	< 1.0E-3	MEME			NF-E2_M00037	0.00030688									PEBP_M00984	0.00020968		25	myagbc	13	6.9	PRISM			E2A_M00804	0.00019724
	26	acggtc	2	< 1.0E-3	MEME			LMAF_M01139	0.00048139									MEF-2_M00233	0.00024245		26	agtga	9	6.8	BEAM		agccwswdyybwgtc
	27	gtgttc	2	< 1.0E-3	MEME		gaacststct	E2A_M00973	2.5463e-05								ttagaygh	MATalpha2_M00031	0.00044222		27	tbykast	14	6.6	PRISM		aaatgtrg	AP-3_M00690	4.6832e-07
	28	gtgtgc	2	< 1.0E-3	MEME			MyoD_M00184	0.00017366									Oct-1_M00162	0.00076326		28	gwaggtam	4	6.3	PRISM			DMRT3_M01148	4.484e-05
	29	tccaca	2	< 1.0E-3	MEME			MEIS1A-HOXA9_M00420	0.00027187									NIT2_M00142	0.00099486		29	atttta	11	5.8	BEAM			CRP_M00202	0.00018361
	30	gctgcm	2	< 1.0E-3	MEME			MEIS1B-HOXA9_M00421	0.00036003								swwggtamy	MIF-1_M00279	2.9991e-06		30	cacvvnbvcag	6	5.6	SPACER			GCR1_M00337	0.00020724
	31	trggcc	2	< 1.0E-3	MEME			c-Myc-Max_M00123	0.00042096									RFX1_M00281	0.00056965		31	acttgtttaa	2	5.2	PRISM			MEF-2_M00941	0.00084343
	32	gttacc	2	< 1.0E-3	MEME		gtttcymtctt	IRF-1_M00062	2.2256e-05								wymartgwtmg	Nkx2-5_M00240	4.8923e-05		32	agcvrsrsdcga	3	5.2	SPACER		aggcbmswsdvdhswggc
	33	tttgact	2	< 1.0E-3	MEME			YY1_M00793	2.7236e-05									HSF2_M00147	0.0001038		33	aaaaghraaa	5	5.1	SPACER		ctaywhdbmwdhactc	Pit-1_M00802	0.00049761
								IRF-2_M00063	4.6435e-05									IRF-1_M00747	0.00079789		34	aaaahntaa	7	5.1	SPACER		accavwkwwssmwkgta	RFX1_M00626	0.00047903
								ISGF-3_M00258	0.00010584								gmaswgwmm	IRF_M00972	0.00013959		35	cagbvvmrhcgc	4	5	SPACER			C-EBP_M00201	0.00079256
							ctttgymtcwc	ARF_M00438	1.1231e-06									IRF-1_M00747	0.00020261		36	gctdkvhvdcta	4	4.7	SPACER		agctcgtctca	c-Myc-Max_M00123	4.3609e-06
								Oct-4_M01124	4.6285e-06									HSF_M00167	0.00048256		37	caghndhgcc	5	4.7	SPACER			ARF_M00438	3.2597e-05
								LEF1_M00805	1.1099e-05								sgtstsnc	TRAB1_M00507	0.000137		38	aaagtvaaat	4	4.6	SPACER			TFIIA_M00707	0.00026806
								Sry-beta_M00666	1.8027e-05									SMAD3_M00701	0.00036326		39	tcatgagga	2	4.4	PRISM			Poly_M00211	0.0003537
								Oct-1_M00342	6.4897e-05								aaatgtrr	AP-3_M00690	1.0533e-05		40	acagbvaca	5	4.3	SPACER			ZF5_M00333	0.00036891
							stgtsrctgt	IRF-2_M00063	9.0661e-06									CRP_M00202	1.5556e-05		41	gagdbwdhnwwhtta	4	4.2	SPACER		agchshvmhgcct	ZNF219_M01122	0.00021721
								IRF-1_M00062	2.3505e-05									DMRT7_M01151	1.9237e-05		42	cctdhvyhdaat	4	4.2	SPACER		actswdctgaa	LMAF_M01139	0.00075119
								ER_M00191	0.00014483									MCM1+SFF_M01051	0.00015076		43	ccavwytagc	3	4.1	SPACER		gcchbbnnctc
							agcarcas	BRCA1-USF2_M01082	7.1877e-05									IRF-2_M00063	0.00079625		44	cgchssagg	3	4.1	SPACER		aactga	IRF-1_M00747	1.0372e-06
								Ttk_M00009	0.00016295								gndggagg	TFII-I_M00706	2.7732e-06		45	atgnhaat	7	3.8	SPACER			MYB_M00913	5.1501e-05
								LMAF_M01139	0.00059653									UF1H3BETA_M01068	2.4416e-05		46	caahvtag	5	3.8	SPACER			IRF_M00972	8.4856e-05
								NRSF_M00256	0.00072921									MAZ_M00649	2.8048e-05		47	atgwdvrndgag	4	3.5	SPACER			ICSBP_M00699	0.00021739
								TAL1_M00993	0.00083391									Tra-1_M01048	0.00011677		48	cacnhvagg	5	3.3	SPACER			MEIS1A-HOXA9_M00420	0.00050229
							gcctcc	MAZ_M00649	8.9484e-06									ZNF219_M01122	0.00054489		49	gtadwdtaa	6	3.2	SPACER		aagndvdhwvcat
								ERF2_M01057	1.8169e-05								amagcca	RAP1_M00213	0.00011136		50	ggagg	6	3.1	PRISM		ttgdhkvnatg
								Tra-1_M01048	8.7057e-05									alpha-CP1_M00687	0.00080445		51	accwvnaaa	5	3	SPACER		myagbc
								TFII-I_M00706	9.9357e-05								awcawtt	DMRT2_M01147	2.2447e-06		52	atgca	9	2.9	PRISM		agtga	IRF-1_M00747	8.4274e-07
								ETF_M00695	0.00020538									HNF3beta_M00131	1.0375e-05		53	ccaggc	3	2.7	BEAM			IRF_M00972	1.293e-05
							ggctcc	ZID_M00085	4.5354e-06									DMRT3_M01148	2.9465e-05									Gfi1b_M01058	3.0199e-05
								YY1_M00069	0.00043543									DMRT4_M01149	3.254e-05									ISGF-3_M00258	7.933e-05
								myogenin_M00056	0.00064424									En_M00696	6.4786e-05									IRF-2_M00063	0.00017113
							ctgagtc	NF-E2_M00037	9.6577e-10								waatkatab	ABF1_M00015	2.8081e-05								tbykast
								MAF_M00983	1.0887e-09									POU6F1_M00465	6.5867e-05								gwaggtam	TEIL_M00502	0.00011806
								AP-1_M00173	2.509e-09									DMRT2_M01147	9.0428e-05									AREB6_M00412	0.00032383
								Nrf-2_M00821	4.1324e-09									HOXA4_M00640	0.00017112									MIF-1_M00279	0.00049723
								v-Maf_M00035	1.9448e-08									Oct-1_M00162	0.0002982									ATF2_M00040	0.00070755
							cctcatg	TFE_M01029	0.00047864								astmaag	TTF1_M00432	5.3755e-05								atttta	TATA_M00216	3.9651e-05
								ROM_M00700	0.00058465									FOXM1_M00630	0.00046109									Hb_M00022	8.2843e-05
								alpha-CP1_M00687	0.00071419									XFD-3_M00269	0.00053508									HMG_M00750	0.00013101
								AP-2alphaA_M01047	0.00086772									AP-2_M00915	0.00083167									SBF-1_M00149	0.00019766
							gaaggtac	SF1_M00727	0.00023215								tkmtast											MEF-2_M00941	0.00022579
								HSF2_M00147	0.00055564																		cacvvnbvcag
								HSF1_M00146	0.00088092																		acttgtttaa	Sn_M00044	2.4712e-06
							cckccrc	ETF_M00695	1.0467e-05																			HFH1_M00129	4.6122e-06
								E2F-1_M00430	0.00011765																			HFH4_M00742	5.1688e-06
								ERF2_M01057	0.00016103																			FOXO3A_M01137	6.688e-06
								UF1H3BETA_M01068	0.00028881																			FOXO1_M00474	9.9758e-06
								MAZ_M00649	0.00032396																		agcvrsrsdcga	CCAAT_M00200	4.0547e-06
							gtgagktc	Pax_M00808	1.2711e-09																			AP-2alphaA_M01047	0.00072231
								PXR_M01153	1.8522e-06																		aaaaghraaa	IRF-1_M00062	2.3737e-13
								v-ErbA_M00239	2.4502e-05																			IRF-2_M00063	2.5457e-13
								CREB_M00039	0.00023268																			IRF_M00972	8.0469e-10
								ATF2_M00179	0.00039523																			ISGF-3_M00258	2.4695e-09
							ctttagtg	HOXA5_M00023	8.3209e-05																			HSF_M00163	1.6923e-06
								LXR,_M00965	0.00020318																		aaaahntaa	MCM1+SFF_M01051	4.9452e-07
								MEF-2_M00233	0.0009152																			Antp_M01084	5.2684e-05
							cagagytc	PXR_M01153	6.6014e-05																			DMRT3_M01148	6.7546e-05
								HNF4alpha_M00638	7.2205e-05																			MEF-2_M00006	0.00016761
								COUP-TF,_M00158	0.00035042																			DMRT7_M01151	0.00018187
								HNF4_M01031	0.00045086																		cagbvvmrhcgc
								Pax_M00808	0.00046788																		gctdkvhvdcta
							cwagtcc	HNF4,_M00967	0.00014564																		caghndhgcc	HEN1_M00068	0.00090253
								Olf-1_M00261	0.00017792																		aaagtvaaat	IRF_M00972	5.5699e-11
								NF-kappaB_M00208	0.00022003																			IRF-2_M00063	6.0012e-09
								p53_M00761	0.00033253																			IRF-1_M00062	7.637e-09
								Nkx2-5_M00240	0.00065087																			ISGF-3_M00258	1.0673e-08
							tgctktct	SMAD3_M00701	4.7842e-05																			BLIMP1_M01066	3.4714e-06
								v-Maf_M00035	9.0821e-05																		tcatgagga	HOXA5_M00023	0.0002244
								LMAF_M01139	0.0001403																			PU.1_M00658	0.00067086
								TGIF_M00418	0.0002451																			EmBP-1b_M00788	0.00070087
								c-Ets-1_M00743	0.0007409																		acagbvaca	DMRT5_M01150	8.3372e-05
							gccaac	myogenin_M00056	1.7589e-05																			ER_M00191	0.00034266
								E2F-1_M00430	3.9422e-05																		gagdbwdhnwwhtta
								alpha-CP1_M00687	7.8215e-05																		cctdhvyhdaat	Cdc5_M00478	0.00038264
								E2F_M00918	9.5947e-05																		ccavwytagc	LUN-1_M00480	5.4549e-06
								Rb-E2F-1-DP-1_M00740	0.00012922																			AP-3_M00690	0.00033739
							cccasc	CAC-binding_M00720	2.1517e-08																		cgchssagg	AP-2alphaA_M01047	1.2192e-05
								LUN-1_M00480	7.261e-06																			AP-2_M00915	0.00052416
								Zic1_M00448	0.0003218																			AP-2gamma_M00470	0.0009379
								Zic2_M00449	0.00040646																		atgnhaat	POU3F2_M00464	4.5656e-07
								RBP-Jkappa_M01111	0.00050581																			Oct-1_M00342	5.6832e-07
							acggtc	SF1_M00727	0.00016046																			Octamer_M00795	1.2624e-06
								MYB.Ph3_M00218	0.00045439																			OCT-x_M00210	3.7888e-06
								LXR_M00766	0.00079034																			Oct-4_M01125	7.8164e-06
							gtgttc	AR_M00481	9.981e-07																		caahvtag	LUN-1_M00480	5.7086e-06
								GR_M00192	1.6766e-06																			MEF-2_M00941	0.00011549
								PR_M00954	1.4521e-05																			HOXA7_M01108	0.00028957
							gtgtgc	MTF-1_M00650	4.1823e-06																			DMRT1_M01146	0.00036213
								DBP_M00624	7.2503e-06																		atgwdvrndgag
								TBX5_M01044	3.8903e-05																		cacnhvagg	ABZ1_M01065	0.00020181
								CACD_M01113	4.5603e-05																			Roaz_M00467	0.00025171
								bZIP911_M00359	0.00056431																			TTF1_M00432	0.00078996
							tccaca	Osf2_M00731	7.9214e-06																		gtadwdtaa	POU6F1_M00465	0.00053912
								MRF-2_M00454	0.00013207																			MEF-2_M00941	0.00061102
								AML_M00769	0.00030318																			TEF_M00672	0.00088359
								PEBP_M00984	0.00032172																		ggagg	MAZ_M00649	1.0606e-06
								AML1_M00751	0.00035351																			TFII-I_M00706	1.2526e-05
							gctgcm	LBP-1_M00644	7.0061e-06																			Tra-1_M01048	1.4499e-05
								SMAD4_M00733	1.5593e-05																			ETF_M00695	5.2571e-05
								AP-4_M00927	5.266e-05																			UF1H3BETA_M01068	6.0753e-05
								myogenin_M00712	0.00027769																		accwvnaaa	Mat1-Mc_M00275	0.00037262
								ERF2_M01057	0.00032816																			STAT5A_M00457	0.00063901
							trggcc	PCF2_M00948	8.8687e-07																		atgca	Oct-1_M00342	3.628e-06
								Egr-2_M00246	0.00016532																			OCT-x_M00210	1.7892e-05
								Egr-3_M00245	0.00021693																			Oct-4_M01125	3.936e-05
								Egr-1_M00243	0.00027167																			SGF-3_M00662	5.5106e-05
								Nanog_M01123	0.00030361																			Staf_M00262	8.7393e-05
							gttacc	MIF-1_M00279	1.522e-05																		ccaggc	AP-2_M00915	9.7242e-07
								REB1_M00307	2.1874e-05																			RFX1_M00280	7.3163e-05
								SZF1-1_M01109	2.4043e-05																			Pax-6_M00979	0.00029313
								CF1_M00112	0.00020447																			RFX1_M00626	0.00033013
								RFX1_M00280	0.00031901
							tttgact	Tll_M00679	1.4722e-08
								PPAR_M00763	7.0925e-06
								HNF4_M00764	7.4409e-06
								COUP_M00765	7.7392e-06
								IRF_M00972	2.7732e-05
