# Supplementary material for: A gene expression study of dorso-ventrally restricted pigment pattern in adult fins of Neolamprologus meeli, an African cichlid species
Source: PeerJ. 2017 Jan 10;5:e2843. doi: 10.7717/peerj.2843 (PMC5228514; doi:10.7717/peerj.2843)
Supplement: Table S4 [file peerj-05-2843-s006.xlsx]

## Sheet: Cq values
Fishes	Fin regions		Genes (Cq values)
			tbp	ef1a	hprt1	gapdh	rps11	rps18	actb1	edrnb1	csf1r	bnc2	ltk	ece2	slc24a5	igsf11	mitfa	kita	slc45a2	fbxw4	mpv17	sox10	pmel	ap2a	irf1	irf2	mef2c	oct1	pou3f2
Nm1	D-1		28.62	31.68	29.24	33.78	22.28	22.13	19.3001	25.3095	26.9857	26.0295	28.7812	29.7436	29.2967	28.5878	27.5214	27.0008	27.099	29.1853	30.2139	29.5618	28.761	25.5983	27.1936	28.7117	28.8775	27.971	34.5262
Nm1	D-2		27.79	31.73	29.16	33.17	22.66	22.41	19.2232	25.1394	26.5668	25.8244	27.4483	29.546	31.2033	28.1828	28.3272	27.0044	27.2958	29.277	30.0596	29.519	28.0446	25.0132	26.3632	27.2479	28.5543	26.971	34.8886
Nm1	D-3		26.65	30.38	28.42	31.8	21.15	20.89	18.3742	24.1057	25.7787	24.5433	28.326	28.7714	29.3495	27.4523	27.3887	26.0208	26.4571	28.1915	29.1296	29.2607	28.4929	23.3946	25.0674	26.3764	27.3117	26.6206	33.4047
Nm1	Cd-1		25.31	28.9	26.89	30.63	19.16	19.28	17.3225	22.7311	24.8025	22.8045	25.3583	26.8519	25.4472	25.6764	25.0089	24.2412	24.1911	26.821	27.1565	27.0182	25.8566	22.4827	23.2225	25.2224	25.1443	24.6256	33.2818
Nm1	Cd-2		25.49	29.61	26.82	30.71	19.79	19.08	17.2268	22.335	24.8788	23.0736	25.0141	27.1381	30.6085	25.5557	25.909	24.4037	25.1519	26.9235	28.2287	27.8197	26.3119	22.4086	23.3202	24.9156	25.4354	24.583	33.2206
Nm1	Cd-3		24.74	28.23	25.62	28.89	18.38	18.06	16.745	21.855	23.3741	22.6674	25.1935	26.1189	27.9796	25.4036	25.1251	23.2059	25.0254	25.8873	26.7842	26.4002	27.2364	21.7014	22.0534	24.4688	24.1757	23.7473	32.0762
Nm1	A-1		27.61	29.58	29.18	33.17	22.04	21.76	19.1261	26.495	27.3595	26.2178	29.0332	29.3197	30.0505	29.5986	28.0934	26.7764	28.0023	29.2484	30.2108	29.6092	29.4414	24.4173	25.3755	26.9521	28.7183	27.2805	33.8211
Nm1	A-2		28.07	31.36	29.63	33.11	22.11	21.88	19.5231	26.0497	27.3626	26.0518	28.9472	29.7219	30.9622	29.2821	29.2142	26.4987	27.7798	29.544	30.0119	29.5468	31.4842	24.5986	24.9822	27.6985	28.6296	27.2805	35.5855
Nm1	A-3		28.27	31.26	29.82	32.86	22.31	22.15	19.4861	26.071	27.4723	26.0289	29.072	30.0651	32.1775	29.4761	29.6159	26.5032	28.4053	29.983	29.8506	29.3588	32.1088	25.1643	25.7007	27.6416	28.966	27.6564	35.5025
Nm1	Cv-1		24.51	29	25.44	29.77	19.02	18.92	16.5775	22.6502	24.3788	23.1065	25.5547	26.0213	25.5399	26.341	24.4722	24.0785	24.1858	25.7295	27.2069	26.4914	25.7378	21.9323	22.0157	24.3452	25.278	24.1856	32.8196
Nm1	Cv-2		24.83	29.2	25.9	30.19	19.53	18.76	16.649	23.0884	24.8398	23.0964	26.5625	27.1482	26.7652	26.2072	25.4816	24.048	25.3486	26.6853	28.057	27.053	27.8625	21.6587	22.2922	24.5174	24.9567	24.0003	32.6274
Nm1	Cv-3		24.73	28.64	25.89	29.05	18.68	18.34	17.3527	22.3883	24.1013	22.6552	25.6666	26.2877	27.0034	25.9556	25.7759	23.4171	25.3659	26.0397	27.0287	26.3777	28.0939	21.3597	22.2151	24.4535	24.5111	24.1219	31.3578
Nm2	D-1		28.4908	34.0108	30.1103	33.4068	22.7914	22.6895	20.0501	25.974	28.61	26.3541	28.9594	29.9945	28.7487	28.9033	28.0061	26.7945	27.293	30.0067	30.3841	29.7677	28.7745	25.5512	26.8171	28.5917	29.0194	27.6584	34.1332
Nm2	D-2		29.2278	33.9367	30.526	33.6543	24.0586	23.8785	20.8422	27.2399	28.8776	27.3902	28.6689	31.0298	33.0578	29.2856	30.0249	27.7847	28.3554	30.6434	31.0862	29.698	29.3845	26.6553	27.3259	28.9279	29.8194	28.9682	34.8958
Nm2	D-3		28.452	34.009	30.9316	32.6261	22.5647	22.5061	19.6015	27.4806	28.0942	26.0599	29.2709	29.8922	31.4303	29.8775	30.1329	26.6456	29.1201	29.5862	30.7828	29.4092	29.9002	25.2717	26.1523	27.9564	30.0373	27.5483	35.4958
Nm2	Cd-1		25.0383	29.7346	25.2902	30.2694	19.2366	18.7773	16.4261	22.0804	24.7527	22.783	25.4179	26.1151	25.1538	25.55	24.2485	23.5904	23.4955	25.9121	27.3215	25.9241	25.2194	22.0649	22.7926	25.0024	25.0373	23.9909	32.945
Nm2	Cd-2		26.2786	31.7735	26.6219	30.875	20.0393	19.6392	17.4931	24.1986	26.441	24.2276	25.6789	27.3906	31.6391	26.6441	27.3457	25.0271	26.03	27.4654	28.4108	27.6218	26.9699	23.1742	23.8311	25.8956	26.3826	25.0398	33.2893
Nm2	Cd-3		25.6092	30.82	26.2248	29.8361	19.7154	19.2209	17.1395	24.1082	26.0667	23.4744	26.6269	26.9752	28.6248	27.628	26.9357	24.533	26.7015	26.7905	28.3453	27.2006	28.2607	22.7292	23.842	25.3488	25.754	24.3645	32.2449
Nm2	A-1		25.777	30.4386	26.582	30.9833	19.4736	19.4123	17.451	24.0322	25.0324	23.322	26.3666	27.233	27.733	27.587	26.003	24.8066	25.3354	27.2765	28.0732	27.155	27.7016	22.7333	23.264	25.4321	25.954	24.9645	32.6449
Nm2	A-2		25.8364	31.2919	26.0194	30.0981	19.1971	19.0539	16.8361	24.7154	26.2916	23.3631	26.3832	27.0908	29.3083	27.9206	28.1107	24.4672	26.3763	26.5063	27.4045	26.9674	28.2458	22.5792	23.3155	25.2085	26.0627	24.7858	33.3941
Nm2	A-3		26.0805	31.9596	26.8336	30.6422	19.7378	19.377	17.1148	25.1859	27.2972	24.1713	26.8464	27.7372	30.0097	28.9484	29.5511	24.9844	27.148	26.9535	28.1901	27.3792	29.3199	23.028	23.5272	25.7216	26.8118	24.6538	34.3086
Nm2	Cv-1		25.0244	30.2164	25.5345	30.4612	19.3641	18.9983	16.6114	23.1407	25.3785	23.1929	25.714	26.5239	25.767	26.6737	25.0402	24.022	24.5944	26.1562	29.62	26.5439	26.2488	22.3293	22.6394	25.0252	25.3135	24.1673	32.9858
Nm2	Cv-2		24.89	30.1706	25.075	29.4923	18.8491	18.5139	16.3726	22.8821	24.2925	22.811	26.1335	26.3524	26.0346	26.5144	25.3897	23.5053	24.9685	25.7793	27.3096	26.2338	27.1168	21.8005	22.392	24.3974	24.684	23.5072	33.8957
Nm2	Cv-3		25.2986	31.2207	25.2925	29.2506	18.8097	18.5574	16.5308	23.133	24.4974	23.2643	25.7165	26.9351	27.15	26.9389	26.2973	24.0512	25.8212	26.2454	27.4749	26.5555	28.4685	22.0867	22.7001	24.8335	24.7425	23.8556	31.7564
Nm3	D-1		28.2002	34.4001	29.1633	34.0058	22.1031	22.5766	19.6357	24.8034	27.7748	26.4205	28.352	29.9301	28.4226	28.5621	27.1188	26.8259	26.3976	29.5454	30.3013	29.3018	28.3643	25.2683	26.8428	28.5417	28.5612	27.3752	34.4462
Nm3	D-2		26.0838	31.0219	26.8445	31.1499	19.6866	20.07	17.5874	23.0659	24.9298	24.3234	25.4626	27.5875	29.4806	26.2721	26.7533	24.3937	25.4649	27.2189	27.7823	27.659	26.3515	22.9832	24.0272	25.6779	26.2166	25.5028	32.8086
Nm3	D-3		26.0234	30.8988	26.831	30.5502	19.783	20.2639	17.4888	23.607	25.2049	24.5284	27.303	27.8334	28.082	27.1321	27.3514	24.747	26.348	26.9583	28.4201	28.4007	27.5898	23.0646	23.6763	26.2064	26.3547	25.5367	33.3247
Nm3	Cd-1		25.3209	31.3141	25.9058	31.0411	19.6011	19.7102	17.0768	22.0638	25.1901	23.3973	26.0273	27.0094	25.3217	25.7367	24.2022	24.2827	23.9259	26.8551	28.2312	27.1582	25.6116	22.3527	23.283	25.1524	25.2022	24.6913	33.2018
Nm3	Cd-2		24.7674	30.1526	24.9974	29.5418	18.4394	18.3403	16.3112	22.0299	24.3573	22.5263	24.2925	26.1682	29.6394	24.8482	25.2443	23.1926	24.464	26.0478	26.8003	27.0597	25.6527	21.6786	22.3434	24.4456	24.6365	24.3397	33.1406
Nm3	Cd-3		24.6561	30.9633	25.026	29.057	18.4885	18.128	16.3039	22.5845	24.2675	22.9042	25.5371	26.6065	26.9529	26.1961	25.9173	23.7408	25.6174	26.2579	27.4945	26.5402	27.0409	21.4714	22.3409	24.2988	24.2833	24.0549	31.9962
Nm3	A-1		25.0314	29.693	25.8364	30.2377	18.728	18.6667	16.7054	22.3832	24.2529	22.811	25.9162	26.2462	26.4005	26.3016	24.8011	23.5151	23.8504	26.0642	27.1485	28.0492	26.3557	21.7873	22.1957	24.3821	25.1887	23.6715	33.2411
Nm3	A-2		26.4604	31.9397	26.8801	31.4428	19.9133	19.779	17.5149	23.7917	25.5392	24.309	26.9163	27.7779	28.8846	27.6434	27.2313	24.8894	26.0505	27.4894	28.1683	27.9868	28.4827	23.0986	23.7391	26.0285	26.4379	25.5419	33.5055
Nm3	A-3		25.3451	30.1776	25.9485	30.3238	18.8068	18.8752	16.7932	22.897	24.5105	23.5249	25.7714	26.8387	28.8147	26.7209	27.1313	23.95	25.6325	26.5599	27.379	26.8988	28.1799	22.1343	22.6389	24.8716	25.3945	24.6278	33.4225
Nm3	Cv-1		25.4683	31.4007	26.2373	31.193	19.5732	19.4401	17.0762	23.3333	26.3062	23.4837	26.2206	27.0797	26.2546	27.0011	25.7761	24.5326	25.3833	26.879	28.1949	26.6314	26.7664	22.8023	23.0386	25.4752	25.8266	25.086	32.7396
Nm3	Cv-2		25.085	30.2526	25.2601	29.8567	18.5018	18.6056	16.781	22.4193	24.6897	22.8955	25.3731	26.3301	26.2179	26.3128	25.924	23.65	25.3094	26.1678	27.0712	27.193	27.0604	21.8287	22.4317	24.6474	24.5574	23.7763	32.5474
Nm3	Cv-3		25.2197	30.9763	25.4926	29.0276	18.4231	18.3229	16.6273	22.4162	24.3897	23.1836	25.4365	26.6127	27.2126	26.5128	26.6636	23.8345	26.389	26.3161	27.1904	26.5177	27.9459	21.9297	22.5919	24.7835	24.5185	24.1578	30.9778
Nm4	D-1		28.456	34.6559	29.4191	34.2616	22.3589	22.8324	19.8915	25.4395	27.2157	26.1695	29.0079	30.1636	28.8067	28.7518	27.6314	27.0027	27.269	29.4553	30.3639	29.9077	28.4743	25.3483	26.9228	28.6717	28.6412	27.7552	34.5762
Nm4	D-2		27.332	32.2701	28.0927	32.3981	20.9348	21.3182	18.8356	25.2694	26.7968	25.1644	26.9889	29.066	31.5133	27.4513	28.2372	26.1274	26.7658	28.547	29.4096	28.538	27.9615	24.8632	25.8072	26.8079	27.4966	26.5828	34.9386
Nm4	D-3		27.5543	32.4297	28.362	32.0812	21.314	21.7949	19.0198	24.9836	26.3087	24.9833	28.2909	29.1914	29.6595	28.4823	28.2987	26.2908	27.6271	28.4615	29.9796	29.5492	29.1998	24.6446	24.9563	27.5364	27.8347	26.9917	34.2547
Nm4	Cd-1		26.8453	32.8385	27.4302	32.5655	21.1255	21.2346	18.6012	23.8611	25.9833	24.4045	27.5379	28.4719	26.8572	27.2064	26.3189	25.7011	25.3611	27.891	29.3065	28.0641	27.3216	24.0327	24.563	26.3824	26.8082	25.9713	33.9932
Nm4	Cd-2		25.4436	30.8288	25.6736	30.218	19.1156	19.0165	16.9874	22.665	25.1088	23.2136	24.8989	27.0581	30.9185	25.5857	26.019	24.0737	25.3219	27.1935	28.0087	27.7618	26.0627	22.5586	22.9234	24.8756	25.4165	24.5197	33.2706
Nm4	Cd-3		26.9232	33.2304	27.2931	31.3241	20.7556	20.3951	18.571	24.9085	25.8041	24.6074	27.8469	28.5389	29.089	28.3336	27.4351	25.6759	28.002	27.9573	29.6034	28.3406	28.5509	23.6514	24.4209	26.4288	26.6033	26.0349	33.8262
Nm4	A-1		25.2541	29.9157	26.0591	30.4604	18.9507	18.8894	16.9281	23.625	25.5895	23.5578	26.5866	27.0397	27.0605	27.0286	25.6034	24.0464	25.1723	27.0184	27.3608	27.077	26.9657	21.8673	22.5757	24.5121	25.7687	24.3515	33.0711
Nm4	A-2		26.5532	32.0325	26.9729	31.5356	20.0061	19.8718	17.6077	25.0038	26.5926	25.0018	27.4032	28.1419	29.3272	28.5121	28.3242	25.1687	26.7498	28.314	28.4619	27.5074	28.6927	23.1786	23.8191	26.1585	26.7179	25.6219	33.6355
Nm4	A-3		27.2567	32.0892	27.8601	32.2354	20.7184	20.7868	18.7048	26.001	27.7023	25.6689	28.0664	29.4851	31.0875	29.8061	29.7259	26.0017	27.5753	28.253	29.0006	28.5192	29.3899	23.9143	24.7189	26.7016	27.6745	26.7078	34.5525
Nm4	Cv-1		26.3844	32.3168	27.1534	32.1091	20.4893	20.3562	17.9923	24.1802	25.9888	24.0465	26.934	28.6413	27.0195	27.871	26.5822	25.6485	25.8558	27.9995	29.3569	27.6839	27.9764	23.8823	23.8186	26.5052	26.9066	26.066	33.8696
Nm4	Cv-2		26.1821	31.3497	26.3572	30.9538	19.5989	19.7027	17.8781	23.7618	25.3698	23.6364	27.3535	27.9682	27.4752	27.3837	26.8916	24.818	26.2186	27.1553	28.507	27.3738	27.5704	22.9087	23.3117	25.7774	26.2374	24.8563	33.6774
Nm4	Cv-3		25.6432	31.3998	25.9161	29.4511	18.8466	18.7464	17.0508	22.9883	24.7313	22.9952	26.3365	26.7077	27.3134	26.8556	26.8859	24.3871	25.9736	26.6097	27.7787	26.6955	28.1559	22.5597	22.8719	24.9135	25.2985	24.2378	31.7078
